# Supplementary material for: Statin Therapy and the Risk of Viral Infection: A Retrospective Population-Based Cohort Study
Source: J Clin Med. 2022 Sep 24;11(19):5626. doi: 10.3390/jcm11195626 (PMC9571401; doi:10.3390/jcm11195626)
Supplement: Supplementary file 1 [file jcm-11-05626-s001.zip]

Archive with 1 entries (1 files):
- jcm-1914511-supplementary.pdf
